# Supplementary material for: MeSS and assembly_finder: a toolkit for in silico metagenomic sample generation
Source: Bioinformatics. 2024 Dec 31;41(1):btae760. doi: 10.1093/bioinformatics/btae760 (PMC11755095; doi:10.1093/bioinformatics/btae760)
Supplement: btae760_Supplementary_Data [file btae760_supplementary_data.zip]

Archive with 1 entries (1 files):
- 3576f_Chaabane_MeSS_sup_material.docx
